# Supplementary material for: SARS-CoV-2 antibody prevalence in England following the first peak of the pandemic
Source: Nat Commun. 2021 Feb 10;12:905. doi: 10.1038/s41467-021-21237-w (PMC7876103; doi:10.1038/s41467-021-21237-w)
Supplement: Supplementary file 4 — Source Data [file 41467_2021_21237_MOESM4_ESM.xlsx]

## Sheet: Figure 1
	week(date)	Infections	Deaths	newAdmissions	week_ending	Cumulative_infections	Cumulative_deaths	Cumulative_hosps
1	1	32	0	0	2020-01-08	32	0	0
2	2	21	0	0	2020-01-15	53	0	0
3	3	33	0	0	2020-01-22	86	0	0
4	4	16	0	0	2020-01-29	102	0	0
5	5	26	0	0	2020-02-05	128	0	0
6	6	38	0	0	2020-02-12	166	0	0
7	7	24	0	0	2020-02-19	190	0	0
8	8	32	0	0	2020-02-26	222	0	0
9	9	55	0	0	2020-03-04	277	0	0
10	10	7	0	0	2020-03-11	284	0	0
11	11	33	54	391	2020-03-18	317	54	391
12	12	303	956	7340	2020-03-25	620	1010	7731
13	13	542	3419	15992	2020-04-01	1162	4429	23723
14	14	630	6855	18723	2020-04-08	1792	11284	42446
15	15	458	8125	13661	2020-04-15	2250	19409	56107
16	16	325	7215	10664	2020-04-22	2575	26624	66771
17	17	170	5618	8789	2020-04-29	2745	32242	75560
18	18	138	4228	7394	2020-05-06	2883	36470	82954
19	19	79	3135	5809	2020-05-13	2962	39605	88763
20	20	58	2405	5062	2020-05-20	3020	42010	93825
21	21	39	1815	4019	2020-05-27	3059	43825	97844
22	22	59	1413	3547	2020-06-03	3118	45238	101391
23	23	30	1023	2614	2020-06-10	3148	46261	104005
24	24	45	754	2252	2020-06-17	3193	47015	106257
25	25	37	540	1819	2020-06-24	3230	47555	108076
26	26	16	499	1430	2020-07-01	3246	48054	109506

## Sheet: Figure 2
week (post 1-1-2020)	Infections	Deaths	newAdmissions	week_ending	Cumulative_infections	Cumulative_deaths	Cumulative_hosps
1	32	0	0	2020-01-08	32	0	0
2	21	0	0	2020-01-15	53	0	0
3	33	0	0	2020-01-22	86	0	0
4	16	0	0	2020-01-29	102	0	0
5	26	0	0	2020-02-05	128	0	0
6	38	0	0	2020-02-12	166	0	0
7	24	0	0	2020-02-19	190	0	0
8	32	0	0	2020-02-26	222	0	0
9	55	0	0	2020-03-04	277	0	0
10	7	0	0	2020-03-11	284	0	0
11	33	54	391	2020-03-18	317	54	391
12	303	956	7340	2020-03-25	620	1010	7731
13	542	3419	15992	2020-04-01	1162	4429	23723
14	630	6855	18723	2020-04-08	1792	11284	42446
15	458	8125	13661	2020-04-15	2250	19409	56107
16	325	7215	10664	2020-04-22	2575	26624	66771
17	170	5618	8789	2020-04-29	2745	32242	75560
18	138	4228	7394	2020-05-06	2883	36470	82954
19	79	3135	5809	2020-05-13	2962	39605	88763
20	58	2405	5062	2020-05-20	3020	42010	93825
21	39	1815	4019	2020-05-27	3059	43825	97844
22	59	1413	3547	2020-06-03	3118	45238	101391
23	30	1023	2614	2020-06-10	3148	46261	104005
24	45	754	2252	2020-06-17	3193	47015	106257
25	37	540	1819	2020-06-24	3230	47555	108076
26	16	499	1430	2020-07-01	3246	48054	109506

## Sheet: Sup Figure 1
Variable	Categories	Unadjusted	Adjusted_age_gender	Adjusted_age_gender_region	Jointly_adjusted_ageCat	Jointly_adjusted_ageSpline
Sex	Male	reference	reference	reference	reference	reference
Sex	Female	1.02 [0.97,1.08]	1.00 [0.94,1.05]	1.00 [0.95,1.06]	0.96 [0.91,1.02]	0.96 [0.91,1.02]
Age	18-24	1.28 [1.14,1.44]	1.28 [1.14,1.44]	1.31 [1.17,1.47]	1.39 [1.23,1.56]	0.91 [0.65,1.27]
Age	25-34	1.25 [1.14,1.37]	1.25 [1.14,1.37]	1.22 [1.11,1.34]	1.24 [1.13,1.37]	0.99 [0.81,1.21]
Age	35-44	reference	reference	reference	reference	reference
Age	45-54	1.08 [0.99,1.18]	1.08 [0.99,1.18]	1.13 [1.03,1.23]	1.16 [1.07,1.27]	1.04 [0.85,1.26]
Age	55-64	0.98 [0.90,1.07]	0.98 [0.90,1.07]	1.04 [0.95,1.13]	1.17 [1.07,1.29]	1.05 [0.80,1.39]
Age	65-74	0.63 [0.57,0.70]	0.63 [0.57,0.70]	0.68 [0.61,0.76]	0.93 [0.82,1.05]	1.01 [0.70,1.47]
Age	75+	0.63 [0.54,0.73]	0.63 [0.54,0.73]	0.68 [0.59,0.79]	0.97 [0.83,1.15]	1.16 [0.71,1.90]
Ethnicity	White	reference	reference	reference	reference	reference
Ethnicity	Mixed	1.56 [1.27,1.90]	1.40 [1.14,1.71]	1.21 [0.99,1.48]	1.23 [1.01,1.51]	1.23 [1.00,1.51]
Ethnicity	Asian	2.04 [1.83,2.28]	1.91 [1.71,2.14]	1.56 [1.39,1.75]	1.44 [1.28,1.63]	1.45 [1.29,1.63]
Ethnicity	Black	3.21 [2.67,3.87]	3.01 [2.50,3.63]	2.27 [1.88,2.75]	2.01 [1.65,2.44]	2.00 [1.65,2.44]
Ethnicity	Other	2.11 [1.67,2.66]	2.01 [1.59,2.55]	1.50 [1.18,1.90]	1.47 [1.15,1.87]	1.48 [1.16,1.88]
Region	North East	1.22 [1.05,1.43]	1.21 [1.04,1.42]	1.21 [1.04,1.42]	1.20 [1.02,1.41]	1.20 [1.02,1.41]
Region	North West	1.33 [1.21,1.47]	1.33 [1.20,1.47]	1.33 [1.20,1.47]	1.32 [1.19,1.47]	1.32 [1.19,1.46]
Region	Yorkshire and The Humber	0.96 [0.84,1.10]	0.96 [0.84,1.10]	0.96 [0.84,1.10]	0.97 [0.84,1.11]	0.97 [0.84,1.11]
Region	East Midlands	1.05 [0.95,1.16]	1.04 [0.94,1.16]	1.04 [0.94,1.16]	1.04 [0.94,1.16]	1.04 [0.94,1.16]
Region	West Midlands	1.27 [1.14,1.42]	1.27 [1.14,1.42]	1.27 [1.14,1.42]	1.28 [1.15,1.42]	1.28 [1.15,1.42]
Region	East of England	1.25 [1.13,1.37]	1.24 [1.13,1.36]	1.24 [1.13,1.36]	1.25 [1.14,1.38]	1.25 [1.14,1.38]
Region	London	2.59 [2.37,2.84]	2.48 [2.27,2.72]	2.48 [2.27,2.72]	2.36 [2.15,2.60]	2.36 [2.14,2.60]
Region	South East	reference	reference	reference	reference	reference
Region	South West	0.82 [0.72,0.93]	0.83 [0.73,0.94]	0.83 [0.73,0.94]	0.84 [0.74,0.95]	0.84 [0.74,0.95]
IMD quintile	Most deprived: 1	1.32 [1.20,1.45]	1.25 [1.13,1.37]	1.15 [1.04,1.26]	1.11 [1.00,1.23]	1.11 [1.00,1.22]
IMD quintile	2	1.14 [1.05,1.24]	1.10 [1.01,1.20]	0.97 [0.89,1.06]	0.95 [0.87,1.03]	0.95 [0.87,1.03]
IMD quintile	3	1.07 [0.99,1.16]	1.06 [0.98,1.14]	1.00 [0.93,1.09]	0.99 [0.91,1.07]	0.99 [0.91,1.07]
IMD quintile	4	0.99 [0.92,1.07]	0.99 [0.91,1.07]	0.96 [0.88,1.03]	0.95 [0.88,1.03]	0.95 [0.88,1.03]
IMD quintile	Least deprived: 5	reference	reference	reference	reference	reference
Highest educational level reached	No qualification	reference	reference	reference	reference	reference
Highest educational level reached	Other	1.24 [1.07,1.43]	1.16 [1.00,1.34]	1.13 [0.98,1.30]	1.09 [0.94,1.26]	1.09 [0.94,1.26]
Highest educational level reached	GCSE	1.11 [0.99,1.25]	0.91 [0.81,1.02]	0.94 [0.83,1.05]	0.94 [0.83,1.06]	0.93 [0.82,1.05]
Highest educational level reached	Post-GCSE qualification	1.20 [1.07,1.34]	0.94 [0.84,1.05]	0.97 [0.86,1.09]	0.94 [0.83,1.06]	0.93 [0.83,1.05]
Highest educational level reached	Degree or above	1.34 [1.21,1.50]	1.06 [0.94,1.18]	1.00 [0.89,1.12]	0.96 [0.85,1.08]	0.95 [0.84,1.07]
Gross household income	¬£0-14,999	0.86 [0.76,0.97]	0.89 [0.78,1.01]	0.86 [0.76,0.98]	0.86 [0.75,0.98]	0.86 [0.76,0.99]
Gross household income	¬£15,000-49,999	reference	reference	reference	reference	reference
Gross household income	¬£50,000-149,999	1.19 [1.11,1.28]	1.11 [1.03,1.19]	1.06 [0.99,1.14]	1.09 [1.01,1.17]	1.09 [1.01,1.17]
Gross household income	>¬£150,000	1.73 [1.52,1.97]	1.61 [1.41,1.84]	1.35 [1.17,1.54]	1.40 [1.21,1.61]	1.40 [1.21,1.61]
Employment	Healthcare (patient-facing)	2.04 [1.82,2.29]	2.05 [1.82,2.30]	2.19 [1.95,2.46]	2.09 [1.86,2.35]	2.09 [1.86,2.35]
Employment	Healthcare (other)	1.10 [0.87,1.40]	1.13 [0.89,1.44]	1.15 [0.90,1.46]	1.12 [0.88,1.43]	1.12 [0.88,1.43]
Employment	Care home (client-facing)	2.90 [2.37,3.55]	2.90 [2.37,3.56]	3.19 [2.60,3.92]	3.09 [2.51,3.80]	3.08 [2.51,3.79]
Employment	Care home (other)	1.46 [0.81,2.64]	1.51 [0.83,2.73]	1.67 [0.92,3.02]	1.67 [0.92,3.03]	1.67 [0.92,3.03]
Employment	Other essential worker	1.05 [0.98,1.13]	1.04 [0.97,1.12]	1.11 [1.03,1.20]	1.10 [1.02,1.18]	1.10 [1.02,1.18]
Employment	Other worker	reference	reference	reference	reference	reference
Employment	Not in employment	0.72 [0.67,0.77]	0.85 [0.78,0.92]	0.86 [0.80,0.93]	0.84 [0.77,0.90]	0.84 [0.78,0.91]
Household size	1	reference	reference	reference	reference	reference
Household size	2	1.03 [0.94,1.12]	1.01 [0.92,1.10]	1.04 [0.95,1.14]	1.05 [0.96,1.15]	1.05 [0.96,1.15]
Household size	3	1.24 [1.13,1.37]	1.07 [0.97,1.18]	1.10 [1.00,1.22]	1.10 [1.00,1.22]	1.10 [0.99,1.21]
Household size	4	1.30 [1.18,1.43]	1.11 [1.00,1.22]	1.15 [1.04,1.27]	1.15 [1.03,1.27]	1.15 [1.03,1.27]
Household size	5	1.49 [1.32,1.69]	1.26 [1.11,1.43]	1.30 [1.14,1.47]	1.27 [1.12,1.44]	1.27 [1.12,1.44]
Household size	6	1.78 [1.49,2.14]	1.50 [1.25,1.81]	1.51 [1.26,1.82]	1.43 [1.18,1.72]	1.42 [1.17,1.72]
Household size	7+	2.10 [1.65,2.68]	1.76 [1.38,2.26]	1.72 [1.34,2.21]	1.58 [1.22,2.04]	1.57 [1.21,2.03]
One or more children (under 18) in household	No	reference	reference	reference	reference	reference
One or more children (under 18) in household	Yes	1.09 [1.03,1.15]	0.93 [0.87,0.99]	0.96 [0.90,1.03]	0.81 [0.75,0.88]	0.83 [0.76,0.90]
History of COVID-19 symptoms	No symptoms	reference	reference	reference	reference	reference
History of COVID-19 symptoms	Mild symptoms	1.39 [1.10,1.76]	1.42 [1.12,1.79]	1.47 [1.16,1.86]	1.56 [1.23,1.99]	1.56 [1.23,1.99]
History of COVID-19 symptoms	Moderate symptoms	1.71 [1.36,2.15]	1.75 [1.39,2.20]	1.84 [1.46,2.32]	2.02 [1.59,2.56]	2.02 [1.59,2.57]
History of COVID-19 symptoms	Severe symtoms	2.31 [1.82,2.93]	2.38 [1.88,3.03]	2.51 [1.97,3.19]	2.74 [2.14,3.50]	2.74 [2.14,3.50]
BMI	Underweight (<18.5)	0.99 [0.77,1.28]	0.92 [0.72,1.19]	0.89 [0.69,1.15]	0.89 [0.68,1.15]	0.89 [0.68,1.15]
BMI	Normal (18.5-24.9)	reference	reference	reference	reference	reference
BMI	Overweight (25-29.9)	1.09 [1.02,1.16]	1.14 [1.06,1.22]	1.18 [1.10,1.26]	1.16 [1.09,1.25]	1.17 [1.09,1.25]
BMI	Obese (>=30)	1.11 [1.03,1.20]	1.13 [1.05,1.22]	1.19 [1.10,1.29]	1.18 [1.09,1.28]	1.18 [1.09,1.28]
Current smoker	Yes	0.70 [0.63,0.77]	0.64 [0.58,0.71]	0.65 [0.58,0.71]	0.64 [0.58,0.71]	0.64 [0.58,0.71]
Current smoker	No	reference	reference	reference	reference	reference
Population density quintile	1	reference	reference	reference	reference	reference
Population density quintile	2	1.27 [1.16,1.40]	1.25 [1.14,1.38]	1.22 [1.11,1.34]	1.20 [1.09,1.33]	1.20 [1.09,1.33]
Population density quintile	3	1.28 [1.17,1.41]	1.25 [1.14,1.38]	1.18 [1.08,1.30]	1.16 [1.05,1.28]	1.16 [1.05,1.28]
Population density quintile	4	1.42 [1.29,1.56]	1.37 [1.25,1.50]	1.26 [1.15,1.38]	1.22 [1.11,1.35]	1.22 [1.11,1.35]
Population density quintile	5	1.92 [1.76,2.09]	1.80 [1.64,1.96]	1.30 [1.18,1.43]	1.24 [1.12,1.37]	1.24 [1.12,1.37]
History of COVID-19	Positive test	200.58 [152.20,264.35]	200.98 [152.41,265.03]	201.99 [153.01,266.66]	179.03 [134.16,238.91]	180.17 [135.01,240.45]
History of COVID-19	Suspected by doctor	20.68 [18.08,23.66]	20.62 [18.01,23.61]	19.68 [17.17,22.56]	19.41 [16.91,22.29]	19.50 [16.98,22.39]
History of COVID-19	Suspected by respondent	9.78 [9.20,10.40]	9.70 [9.11,10.33]	9.47 [8.89,10.08]	9.46 [8.88,10.08]	9.49 [8.91,10.11]
History of COVID-19	No	reference	reference	reference	reference	reference
Time since positive PCR test	<30 days ago	reference	reference	reference	reference	reference
Time since positive PCR test	30-60 days ago	1.07 [0.54,2.13]	1.29 [0.63,2.64]	1.31 [0.63,2.73]	1.27 [0.55,2.96]	1.30 [0.55,3.04]
Time since positive PCR test	61-90 days ago	1.70 [0.85,3.39]	1.86 [0.92,3.80]	1.89 [0.92,3.90]	2.04 [0.89,4.64]	2.03 [0.89,4.66]
Time since positive PCR test	90+ days ago	2.84 [0.78,10.29]	2.83 [0.76,10.55]	2.93 [0.76,11.23]	2.48 [0.60,10.16]	3.91 [0.78,19.74]
Time since COVID-19 symptom onset	<30 days ago	reference	reference	reference	reference	reference
Time since COVID-19 symptom onset	30-60 days ago	1.73 [1.42,2.12]	1.74 [1.43,2.13]	1.75 [1.43,2.15]	1.73 [1.41,2.13]	1.74 [1.42,2.14]
Time since COVID-19 symptom onset	61-90 days ago	2.83 [2.39,3.36]	2.87 [2.42,3.40]	2.87 [2.42,3.40]	2.95 [2.47,3.51]	2.97 [2.49,3.53]
Time since COVID-19 symptom onset	91-120 days ago	0.93 [0.78,1.11]	0.93 [0.78,1.11]	0.93 [0.78,1.11]	0.98 [0.81,1.17]	0.98 [0.82,1.17]
Time since COVID-19 symptom onset	121-150 days ago	0.23 [0.18,0.29]	0.23 [0.18,0.29]	0.23 [0.18,0.29]	0.24 [0.18,0.30]	0.24 [0.19,0.30]
Time since COVID-19 symptom onset	>150 days ago	0.26 [0.20,0.34]	0.26 [0.20,0.33]	0.27 [0.21,0.34]	0.28 [0.22,0.36]	0.28 [0.22,0.36]
Contact with COVID-19 case	Yes, with confirmed case	5.14 [4.72,5.61]	4.89 [4.48,5.33]	4.76 [4.37,5.20]	4.37 [3.98,4.80]	4.36 [3.96,4.79]
Contact with COVID-19 case	Yes, with suspected case	4.51 [4.17,4.88]	4.29 [3.97,4.65]	4.06 [3.75,4.40]	4.03 [3.71,4.37]	4.03 [3.71,4.37]
Contact with COVID-19 case	No	reference	reference	reference	reference	reference
Number of existing health conditions	>1	0.84 [0.78,0.90]	0.91 [0.85,0.98]	0.93 [0.86,1.00]	0.94 [0.87,1.01]	0.94 [0.87,1.01]
Number of existing health conditions	1	0.94 [0.88,1.00]	0.98 [0.92,1.05]	0.99 [0.93,1.06]	0.99 [0.93,1.06]	0.99 [0.93,1.06]
Number of existing health conditions	0	reference	reference	reference	reference	reference
BMI (lower)	Underweight (<18.5)	1.02 [0.79,1.32]	0.97 [0.75,1.26]	0.95 [0.73,1.23]	0.94 [0.72,1.22]	0.94 [0.72,1.22]
BMI (lower)	Normal (18.5-23.4)	reference	reference	reference	reference	reference
BMI (lower)	Overweight (23.5-27.4)	1.08 [1.00,1.17]	1.15 [1.06,1.25]	1.20 [1.10,1.30]	1.18 [1.09,1.28]	1.18 [1.09,1.28]
BMI (lower)	Obese (>=27.5)	1.14 [1.06,1.23]	1.21 [1.11,1.31]	1.29 [1.19,1.39]	1.26 [1.16,1.37]	1.27 [1.17,1.37]
Care home resident	Yes	0.82 [0.36,1.85]	0.88 [0.39,1.99]	0.85 [0.37,1.93]	0.58 [0.23,1.43]	0.58 [0.23,1.44]
Care home resident	No	reference	reference	reference	reference	reference
Reported symptoms of previous COVID-19 case	No symptoms	reference	reference	reference	reference	reference
Reported symptoms of previous COVID-19 case	Atypical symptoms only	4.98 [4.42,5.62]	4.94 [4.38,5.57]	4.72 [4.18,5.33]	4.62 [4.09,5.23]	4.63 [4.10,5.24]
Reported symptoms of previous COVID-19 case	Screening symptoms	12.69 [11.94,13.48]	12.58 [11.83,13.37]	12.34 [11.60,13.12]	12.31 [11.57,13.10]	12.35 [11.60,13.14]
Number of children (under 18) in household	0	reference	reference	reference	reference	reference
Number of children (under 18) in household	1	1.09 [1.01,1.18]	0.92 [0.85,1.00]	0.95 [0.87,1.03]	0.84 [0.76,0.91]	0.85 [0.77,0.93]
Number of children (under 18) in household	2	1.09 [1.01,1.18]	0.93 [0.86,1.02]	0.98 [0.90,1.07]	0.80 [0.72,0.88]	0.82 [0.73,0.91]
Number of children (under 18) in household	>2	1.08 [0.94,1.24]	0.92 [0.80,1.06]	0.97 [0.84,1.12]	0.63 [0.53,0.75]	0.65 [0.55,0.78]
COVID outcome severity	No treatment	reference	reference	reference	reference	reference
COVID outcome severity	Sought medical care	1.04 [0.96,1.12]	1.05 [0.97,1.13]	1.04 [0.96,1.13]	1.03 [0.95,1.12]	1.03 [0.95,1.12]
COVID outcome severity	Hospital admission	1.64 [1.19,2.25]	1.70 [1.23,2.34]	1.74 [1.26,2.40]	1.73 [1.24,2.41]	1.73 [1.24,2.42]
COVID outcome severity	ICU	3.80 [1.78,8.09]	3.93 [1.84,8.39]	4.06 [1.89,8.72]	3.61 [1.64,7.96]	3.66 [1.66,8.09]
Number of children under 5 in household	0	reference	reference	reference	reference	reference
Number of children under 5 in household	1	1.04 [0.94,1.15]	0.91 [0.82,1.01]	0.92 [0.83,1.03]	0.86 [0.77,0.96]	0.88 [0.79,0.98]
Number of children under 5 in household	2	1.30 [1.07,1.59]	1.13 [0.92,1.39]	1.16 [0.94,1.42]	1.03 [0.83,1.27]	1.05 [0.85,1.30]
Number of children under 5 in household	>2	0.62 [0.15,2.56]	0.55 [0.13,2.24]	0.54 [0.13,2.21]	0.44 [0.11,1.85]	0.45 [0.11,1.87]
Number of children aged 5 to 10 in household	0	reference	reference	reference	reference	reference
Number of children aged 5 to 10 in household	1	0.94 [0.86,1.04]	0.84 [0.76,0.93]	0.88 [0.80,0.97]	0.80 [0.72,0.89]	0.82 [0.73,0.91]
Number of children aged 5 to 10 in household	2	1.14 [0.97,1.34]	1.02 [0.87,1.21]	1.08 [0.91,1.28]	0.93 [0.78,1.11]	0.96 [0.80,1.14]
Number of children aged 5 to 10 in household	>2	0.70 [0.31,1.59]	0.62 [0.27,1.41]	0.67 [0.29,1.51]	0.49 [0.22,1.13]	0.51 [0.22,1.17]
Number of children aged 11 to 17 in household	0	reference	reference	reference	reference	reference
Number of children aged 11 to 17 in household	1	1.10 [1.01,1.20]	0.99 [0.91,1.09]	1.02 [0.93,1.11]	0.92 [0.84,1.02]	0.93 [0.84,1.02]
Number of children aged 11 to 17 in household	2	1.13 [0.98,1.29]	1.03 [0.89,1.18]	1.06 [0.92,1.22]	0.91 [0.79,1.06]	0.92 [0.80,1.07]
Number of children aged 11 to 17 in household	>2	1.30 [0.89,1.90]	1.18 [0.80,1.72]	1.21 [0.83,1.78]	0.95 [0.64,1.42]	0.97 [0.65,1.44]

## Sheet: Sup Figure 2
var	n	num_missing	prop_missing	description
COVIDA	109076	165	0.00151271	History of COVID-19
COVIDC	109076	87643	0.803504	History of COVID-19 symptoms
COVIDCON	109076	0	0	Contact with COVID-19 case
CAREHOME	109076	0	0	Care home resident
imd_quintile	109076	0	0	IMD quintile
region	109076	0	0	Region
gender	109076	0	0	Sex
age_group	109076	0	0	Age
ethnic	109076	31	0.000284206	Ethnicity (granular)
smokenow	109076	1095	0.0100389	Current smoker
covid_severity	109076	89460	0.820162	COVID outcome severity
PCRpos_cat	109076	108713	0.996672	Time since positive PCR test
SympOnset_cat	109076	90772	0.83219	Time since COVID-19 symptom onset
health_conditions	109076	0	0	Number of existing health conditions
bmi_cat	109076	12035	0.110336	BMI
bmi_lower	109076	12035	0.110336	BMI (lower)
gross_household_cat	109076	35229	0.322977	Gross household income
edu_num	109076	554	0.00507903	Highest educational level reached
num_child	109076	25	0.000229198	Number of children (under 18) in household
child_in_house	109076	25	0.000229198	One or more children (under 18) in household
hh_size_cat	109076	25	0.000229198	Household size
num_child_under_5	109076	0	0	Number of children under 5 in household
num_child_5_to_10	109076	0	0	Number of children aged 5 to 10 in household
num_child_11_to_17	109076	0	0	Number of children aged 11 to 17 in household
ethnic_num	109076	563	0.00516154	Ethnicity
work_new	109076	1016	0.00931461	Employment
symptoms_cat	109076	0	0	Reported symptoms of previous COVID-19 case
popDens_quintile	109076	0	0	Population density quintile
